# Supplementary material for: Cilia Stimulatory and Antibacterial Activities of T2R Bitter Taste Receptor Agonist Diphenhydramine: Insights into Repurposing Bitter Drugs for Nasal Infections
Source: Pharmaceuticals (Basel). 2022 Apr 6;15(4):452. doi: 10.3390/ph15040452 (PMC9025516; doi:10.3390/ph15040452)
Supplement: Supplementary file 1 [file pharmaceuticals-15-00452-s001.zip]

Archive with 1 entries (1 files):
- pharmaceuticals-1630034-supplementary.pdf
